# Supplementary material for: Data on attitudes, religious perspectives, and practices towards COVID-19 among Indonesian residents: a quick online cross-sectional survey
Source: Data Brief. 2020 Sep 5;32:106277. doi: 10.1016/j.dib.2020.106277 (PMC7494484; doi:10.1016/j.dib.2020.106277)
Supplement: Supplementary file 1 [file mmc1.xml]

<?xml version="1.0" encoding="utf-8" standalone="no"?>
<data>
  <datasets>
    <author>zulhaq@kedokteran.uin-malang.ac.id</author>
    <type>1</type>
    <dataset>
      <name>Data set on attitude, religious perspective, and practice among Indonesian residents towards COVID-19</name>
      <caption />
      <description>This is the survey evaluating attitude, religious perspective, and practice among Indonesian residents toward COVID-19. The data were collected via an online questionnaire, including demographic information (7 items), attitude and practice (5 items), and religious perspective and practice (5 items), from July 11 – 18, 2020, collecting a total of 1,345 respondents. </description>
      <filetype>
        <name />
      </filetype>
      <filesize />
      <source>0</source>
      <sourcename>Original Data</sourcename>
      <access>
        <type>1</type>
        <name>Data available in data repository</name>
        <reponame>Mendeley Data</reponame>
        <PersistentId>10.17632/nswtwm7j8k</PersistentId>
        <deeplinkurl>https://data.mendeley.com/datasets/nswtwm7j8k/1</deeplinkurl>
      </access>
    </dataset>
  </datasets>
</data>
